# Supplementary material for: Glycerol-3-phosphate acyltransferase 4 is essential for the normal development of reproductive organs and the embryo in Brassica napus
Source: J Exp Bot. 2014 May 12;65(15):4201–15. doi: 10.1093/jxb/eru199 (PMC4112632; doi:10.1093/jxb/eru199)
Supplement: Supplementary Data [file supp_eru199_jexbot118539_file001.xlsx]

## Sheet: Sheet1
	silique #	WT	T2 WT segregant	XC1-1	XC1-8.2	XC1-8.3	XC1-3.1	XC1-8.1
	1	21	23	3	4	3	5	3
	2	15	25	1	11	10	5	2
	3	17	15	2	4	3	6	4
	4	13	14	2	7	3	7	5
	5	22	23	1	4	2	4	6
	6	10	13	3	9	5	8	3
	7	26	18	2	3	6	3	2
	8	21	19	4	2	7	2	1
	9	16	22	5	1	9	1	1
	10	21	20	3	11	6	2	3
	11	21	21	2	10	5	3	2
	12	16	21	1	3	8	3	5
ave. seed number		18.25	19.5	2.41667	5.75	5.58333	4.08333	3.08333
S.E.		1.29758	1.1044	0.35799	1.05259	0.743235	0.621074	0.468045
p			>0.05	<0.05	<0.05	<0.05	<0.05	<0.05
