# Supplementary material for: Glycerol-3-phosphate acyltransferase 4 is essential for the normal development of reproductive organs and the embryo in Brassica napus
Source: J Exp Bot. 2014 May 12;65(15):4201–15. doi: 10.1093/jxb/eru199 (PMC4112632; doi:10.1093/jxb/eru199)
Supplement: Supplementary Data [file supp_eru199_jexbot118539_file002.xls]

## Sheet: Sheet1
Supplemental Table 1. Primers used in the present study
	Primers for RNAi construct targeting to BnGPAT4 homologues
	Forward (restriction enzyme sites were underlined)	Reverse (restriction enzyme sites were underlined)
BnGPAT4_sense	CAGTCTCGAGTCGTCTCTCGCGCCGTTCTTCCA	CAGCGGTACCGCTAATCTCTTCAAGTCTCCAAC
BnGPAT4_anti-sense	CAGTTCTAGACGTCTCTCGCGCCGTTCTTCCA	CAGCAAGCTTGCTAATCTCTTCAAGTCTCCAAC
	SYBR-green qRT-PCR for analyzing the overall transcription level of individual BnGPAT ortholog clusters
	Forward	Reverse
BnGPAT1	CCCAAAGCCATTGATATTCCA	GTAGCTAATGGTGTCGGCAAGAA
BnGPAT2	GGCATGAAGACCATGGTGATG	GATGCCCGACAAGAAATTTTTC
BnGPAT3	GGCGTTTGACCCACTTTTCTT	GGTCTAGAAACTGGACCGTGTAGGT
BnGPAT4	CTACGAGGCCACTTTCTTGGA	AGCCACCTCGATTGGAGTTTT
BnGPAT5	ATGCCTCGAGTTATGGTGGAGA	GTGACAAAACCGAACCGGTT
BnGPAT6	GTGCACAAATTTCACAAGAAAGGA	AACCCTACCGTCAGTGCCAG
UBC21*	CCTCTGCAGCCTCCTCAAGT	CATATCTCCCCTGTCTTGAAATGC
TIP41*	AGAGTCATGCCAAGTTCATGGTT	CCTCATAAGCACACCATCAACTCTAA
*Note: UBC21 and TIP41 were used as reference genes.
BnGPAT4 fragment (253bp) used in RNAi construct
tcgtctctcgcgccgttcttccacggttctacgcggcggatgtgaggaaggacagtttcgaggtgtttgataaatgcaagaggaaagtggtggtcactgcgaaccccatagtgatggttgagcctttcgtgaaggattacttgggaggagacaaagttttaggaacagagatcgaagtgaatcctaaaacgatgaaagccactgggtttgtgaagaagcctggtgttcttgttggcgatttgaaaagattagc
